# Supplementary material for: The influence of manual semen collection in male trained dogs (Canis familiaris), in the presence or absence of a female in estrus, on the concentrations of cortisol, oxytocin, prolactin and testosterone
Source: PLoS One. 2023 Feb 2;18(2):e0278524. doi: 10.1371/journal.pone.0278524 (PMC9894453; doi:10.1371/journal.pone.0278524)
Supplement: S1 Dataset — (XLS) [file pone.0278524.s001.xls]

## Sheet: CRT
Control (Exp 1.)			Semen collection + bitch (Exp. 2)			Semen collection (Exp 3.)
base	5'	30'	base	5'	30'	base	5'	30'
13.05	24.31	27.91	8.24	4.38	6.3	14.11	12.77	7.14
29.35	27	47.34	2.49	6.98	6.99	7.27	6.79	8.69
8.24	14.86	9.06	5.5	7.27	10.03	8.25	6.62	14.53
48.22	45.71	27.54	9.8	8.37	11.39	6.93	8.03	12.98
16.35	8.32	14.53	4.88	21.35	12.88	6.56	18.46	7.27
7.41	7.11	12.68	10.5	8.28	12.94	8.18	9.99	7.14
20.71	12.53	19.54	8.76	1	14.98	14.11	12.77	9.39
4.9	10.03	6.13	24.18	10.08	17.41	8.1	24.92	5.82
7.6	9.43	15.39	2.79	8.55	19.64	11.33	14.75	19.54
25.04	22.42	29.47	6.12	3.54	10.27	12.26	7.61	13.72

## Sheet: OXT
Control (exp 1.)			Semen collection + bitch (Exp. 2)			Semen collection (Exp. 3)
base	5'	30'	base	5'	30'	base	5'	30'
44.5	13.1	42.1	61.4	25.2	27.6	22.3	64.1	26.9
34.3	26.95	22.3	34.05	29.45	37.3	25.15	24.85	25.3
25	34.3	22.9	31.25	30.1	27.9	21.6	25.75	19.25
21.8	34.8	24.8	12.7	48.4	22.3	21.2	29.3	31.25
17.3	35.3	24.2	33.4	21.2	30.4	37.2	20.7	34.8
15.9	24.8	33.4	12.3	13.3	38.3	32.9	18.4	24.5
13	25.2	32	29.8	34.9	33.05	12.2	28.2	13.3
33.4	19.9	17.5	30.25	53.4	19.9	19.1	13.3	13
20	14.3	60.3	22.9	17.9	61.4	16.9	21.4	18.5
20.8	11.2	43.1	27.4	29.45	26.8	19.5	24.7	29.45

## Sheet: PRL
Control (exp 1.)			Semen collection + bitch (Exp. 2)			Semen collection (Exp. 3)
base	5'	30'	base	5'	30'	base	5'	30'
9.547	9.685	8.32	9.729	8.781	5.539	8.715	11.701	11.396
11.2	9.87	10.743	8.18	9.88	9.731	17.245	12.638	13.406
8.343	11.429	7.081	2.428	2.942	8.32	3.292	3.588	3.174
2.38	1.251	1.851	0.574	2.089	1.209	1.07	1.141	4.235
7.448	8.948	6.193	12.118	13.768	12.551	6.936	9.777	10.874
1.843	1.568	0.825	1.538	2.706	1.969	1.496	2.394	0.164
0.471	0.225	2.871	4.261	3.085	1.718	1.318	2.25	1.818
0	0.78	0	0	0.566	2.265	0	1.476	2.134
1.347	1.883	4.259	2.207	2.159	0.982	2.041	2.508	2.198
1.182	5.564	1.831	1.724	1.936	1.936	1.456	1.883	0.239

## Sheet: T
Control (exp 1.)			Semen collection + bitch (Exp. 2)			Semen collection (Exp. 3)
base	5'	30'	base	5'	30'	base	5'	30'
0.42	4.19	3.24	1.68	3.85	5.61	0.16	0.09	5.07
1.09	0.89	0.73	0.93	0.72	0.86	2.04	0.56	0.17
3.29	3.73	3.67	1.19	2.68	0.41	1.56	0.78	1.23
0.37	0.9	3.44	0.36	2.23	0.29	0.38	1.87	2.54
0.23	5.61	3.15	0.27	3.78	0.46	1.12	0.59	1.71
1.28	1.93	0.74	0.14	1.85	1.56	4.89	3.04	2.16
0.35	2.74	0.76	0.51	0.21	1.22	2	0.61	0.2
0.66	0.54	0.21	3.2	1.38	0.44	9.32	10.96	6.43
4.01	5.22	4.65	3.1	0.99	0.3	1.29	1	3.21
0.48	2.21	0.35	0.39	4.38	3.6	0.23	1.79	2.33
